# Supplementary material for: Experimental Insights into the Interplay between Histone Modifiers and p53 in Regulating Gene Expression
Source: Int J Mol Sci. 2023 Jul 3;24(13):11032. doi: 10.3390/ijms241311032 (PMC10342072; doi:10.3390/ijms241311032)
Supplement: Supplementary file 1 [file ijms-24-11032-s001.zip]

Archive with 1 entries (1 files):
- ijms-2443440-supplementary.pdf
